# Supplementary material for: Procymidone Application Contributes to Multidrug Resistance of Botrytis cinerea
Source: J Fungi (Basel). 2024 Mar 29;10(4):261. doi: 10.3390/jof10040261 (PMC11050779; doi:10.3390/jof10040261)
Supplement: Supplementary file 1 [file jof-10-00261-s001.zip]

Archive with 1 entries (1 files):
- jof-2927202-supplementary.pdf
